# Supplementary material for: Towards the Operationalization of Health Technology Sustainability Assessment and the Early Eco Design of the Internet of Medical Things
Source: Sensors (Basel). 2025 Jun 20;25(13):3839. doi: 10.3390/s25133839 (PMC12251846; doi:10.3390/s25133839)
Supplement: Supplementary file 1 [file sensors-25-03839-s001.zip]

Archive with 1 entries (1 files):
- sensors-3645322-supplementary.pdf
